# Supplementary material for: Influence of Ceramic Particles Size and Ratio on Surface—Volume Features of the Naturally Derived HA-Reinforced Filaments for Biomedical Applications
Source: J Funct Biomater. 2022 Oct 21;13(4):199. doi: 10.3390/jfb13040199 (PMC9590078; doi:10.3390/jfb13040199)
Supplement: Supplementary file 1 [file jfb-13-00199-s001.zip]

Archive with 1 entries (1 files):
- jfb-1979234-supplementary.pdf
